# Supplementary material for: Complex Effects of a Land-Use Gradient on Pollinators and Natural Enemies: Natural Habitats Mitigate the Effects of Aphid Infestation on Pollination Services
Source: Insects. 2023 Nov 13;14(11):872. doi: 10.3390/insects14110872 (PMC10672408; doi:10.3390/insects14110872)
Supplement: Supplementary file 1 [file insects-14-00872-s001.zip]

Archive with 2 entries (2 files):
- Combined pollinator herbivores effects_7_11_23_SUPPLEMENTARY MATERIAL AS SUBMITTED.pdf
- S1 Data set_Shapira et al.xlsx
